# Supplementary material for: Identification of Recombinant Aichivirus D in Cattle, Italy
Source: Animals (Basel). 2024 Nov 18;14(22):3315. doi: 10.3390/ani14223315 (PMC11591108; doi:10.3390/ani14223315)
Supplement: Supplementary file 1 [file animals-14-03315-s001.zip]

Archive with 1 entries (1 files):
- animals-3253273-supplementary.pdf
